# Supplementary material for: Effect of a multi-component palliative care intervention on goals of care discussions for critical patients in the emergency department
Source: Intern Emerg Med. 2025 Jul 23;21(4):1411–8. doi: 10.1007/s11739-025-04048-5 (PMC13263271; doi:10.1007/s11739-025-04048-5)
Supplement: Supplementary file 1 — Supplementary file1 (XLSX 18 KB) [file 11739_2025_4048_MOESM1_ESM.xlsx]

## Sheet: Sheet1
Name	Variable	Description	Inclusion/Exclusion Criteria
Record ID	record_id	Assigned numerically beginning at 1
MRN	mrn	MRN as found in EMR
Date of Visit	date_of_visit	Date patient was roomed in the ED	Patients seen during intervention (with date of visit in September 2019 or October 2019) should be excluded
Reason for inclusion	inclusion	Which criteria are met for inclusion in the study	Hospice referral within 48 hours of ED arrival, death within 48 hours of ED arrival, or ICU admission
If not eligible, why?	exclusion	What criteria exclude patient from study	No ICU stay, records incomplete, not an ED encounter/no ED notes, date of visit in Sep or Oct 2019
Other reason for exclusion	other_exclusion
Cohort	cohort	Pre-cohort: September 2018-August 2019; Post-cohort: November 2019-April 2020
Age	age	Age at time of ED encounter
Gender	gender	Give gender identity, not biological sex
Race	race	As listed in demographics tab
Ethnicity	ethnicity	As listed in demographics tab
Type of emergency	type_of_emergency	Type of emergency warranting visit to the ED
Other emergency type	other_emergency	If type of emergency is not listed in above question
Life-limiting illness	life_limiting_illness	Condition that is potentially fatal and/or warrants a goals of care conversation	ESRD - stage IV or greater CKD, or creatinine >5, or considering or currently on diaysis	flag for dual reveiw if not clear.	cardiac arrest is not a new life limiting illness, put actively dying
Other life-limiting illness	illness_other	Other life-limiting illness not listed as an option in the above question
Was a goals of care conversation documented?	goals_documented	Indicate whether or not a goals of care conversation was specifically documented in a note	Inclusion criteria: documentation in the EHR of a discussion with a patient or their decision maker(s) regarding code status and advance care planning decisions or documents, or a note containing one or more of the following terms (do not resuscitate, cardiopulmonary resuscitation (CPR), advance directive, power of attorney, DNR, code status, adv dir, living will, POLST, goals of care, advance ca…	Noting that someone is a Jehovah's Witness and will not accept blood products is not a goals of care conversation. Need mention of one of the terms in column D.	In the ED by the consulting or initial admitting team is counted. If it is by a later team (not in the ED or at the time of admission) then we do not count it.
If so, by who?	documented_who	Who documented the goals of care conversation, classified into ED Providers, case managers/social workers, or consultant providers	To be included, documentation by the aforementioned provider must meet the above criteria for a goals of care conversation
Where was it documented?	where	In what type of note was the conversation documented (ACP note or other note)	Should I change this in the RedCAP to make this less confusing, since I need to change the classification of some of them anyways?
Was the template used?	template	Was the .EDACP template used in writing the goals of care documentation
Reason for conversation	reason	What prompted the goals of care conversation	Actively dying - hypotension (<80 s ystolic), bradycardia or significant tachycardia, reduced neuro function (sleepy, altered), or withdrawal of care.
Initial code status	initial_code	Code status as noted in the EMR or if pre-existing code status order that was confirmed in the ED notes
Code status order placed in ED	initial_code_ed	Code status order placed between ED arrival and ED disposition for yes; or confirmed pre existing order in OSU system.	If no code status order in system, put no
Final code status	final_code	Code status upon ED disposition written in the notes as signing a paper document or by computer order
Did the code status change?	code_change	If initial code status and final code status differ, as specified by above criteria, then yes
Disposition	disposition	Disposition order placed at end of ED visit as noted in the EMR	Add in inpatient hospice as a final disposition.
Other disposition	other_disposition	Disposition order if not mentioned in above answer choices
Level of care	level_of_care	If patient is admitted, to what level of care are they admitted; if not mentioned, assume floor	inpatient hospice is still a discharge from the hospital
Hospice	hospice	Yes if referral to hospice indicated in EMR orders and/or in provider or SW note	Mark yes if referral to hospice was discussed but patient died before it could be arranged.
Time to room	time_room	Time patient was roomed as noted in EMR	If patient died prior to chart being opened (for example, a cardiac arrest coming in coding) and Time of Death is listed as before room time, use time of death for both.	plan to remove those with LOS <30 minutes from any LOS analysis.
Time to disposition order	time_disposition	Time final disposition order was placed as noted in EMR	Or use time of death if no died in the ED and no dispo order placed.
ED LOS	ed_los	Automatically calculated as difference between time to disposition order and time to room in hours to the first decimal place
Goals of care note:	goals_note	Direct copy of goals of care documentation(s) that qualified based on previously mentioned inclusion criteria
Elements documented	elements_documented	Components of goals of care conversation documented in note	Decision maker and capacity - who is responsible for medical decisions for the patient and what is the patient's capacity to make their own medical decisions , legal next of kin - , participants - who participated in the conversation, presence of ACP documents - , code status - was the patient's current code status discussed or modified
Result of conversation	Result	Changes to patient course due to goals of care conversation	Not confirming, only list changes in care.
Other result of conversation	other_result	Changes to patient course due to goals of care conversation not included in prior question
Interpretor needed?	Interpretor	Interpretor indicated as participant in patient care if yes
Billing attestation	billing	Billing attestation describing time spent in goals of care conversation with patient included at end of note
